# Supplementary material for: Innate and Adaptive Immunity-Related Markers as Predictors of the Short-Term Progression of Subclinical Atherosclerosis in Middle-Aged Patients
Source: Int J Mol Sci. 2023 Jul 30;24(15):12205. doi: 10.3390/ijms241512205 (PMC10419170; doi:10.3390/ijms241512205)
Supplement: Supplementary file 1 [file ijms-24-12205-s001.zip]

Archive with 1 entries (1 files):
- ijms-2514630-supplementary.pdf
